# Supplementary material for: Opposite Responses of Native and Nonnative Birds to Socioeconomics in a Latin American City
Source: Animals (Basel). 2024 Jan 18;14(2):299. doi: 10.3390/ani14020299 (PMC10812454; doi:10.3390/ani14020299)
Supplement: Supplementary file 1 [file animals-14-00299-s001.zip]

Archive with 1 entries (1 files):
- animals-2801756-supplementary.pdf
